# Supplementary material for: Influence of Pediococcus pentosaceus Starter Cultures on Biogenic Amine Content and Antioxidant Activity in African Sourdough Flatbread Fermentation
Source: Antioxidants (Basel). 2024 Oct 7;13(10):1204. doi: 10.3390/antiox13101204 (PMC11504419; doi:10.3390/antiox13101204)
Supplement: Supplementary file 1 [file antioxidants-13-01204-s001.zip]

Archive with 2 entries (2 files):
- 6.0-LAB for kisra bread-Antioxidants-proofreading-Sup-FIgure.pdf
- 6.0-LAB for kisra bread-Antioxidants-proofreading-Sup-Table.pdf
